# Supplementary material for: Estimating Impacts of Climate Change Policy on Land Use: An Agent-Based Modelling Approach
Source: PLoS One. 2015 May 21;10(5):e0127317. doi: 10.1371/journal.pone.0127317 (PMC4440817; doi:10.1371/journal.pone.0127317)
Supplement: S1 Table — (XLSX) [file pone.0127317.s002.xlsx]

## Sheet: Fig4
Figure 4: Change in land use for $0 to $60/tCO2e GHG price scenarios. For all scenarios, the area of both Dairy and Forest enterprises will increase over time. While Sheep & Beef will still be the main land use across all scenarios, the area it covers reduces significantly.
Mean Area
GHG Price ($/tCO2e)	0	0	0	0	20	20	20	20	40	40	40	40	60	60	60	60
TIME	Sheep&Beef	Dairy	Forest	Carbon Forestry	Sheep&Beef	Dairy	Forest	Carbon Forestry	Sheep&Beef	Dairy	Forest	Carbon Forestry	Sheep&Beef	Dairy	Forest	Carbon Forestry
2010	301245	16900	13180	0	301245	16900	13180	0	301245	16900	13180	0	301245	16900	13180	0
2015	279714	27172	24439.5	0	279606	27451.5	24268	0	278554	27588.5	25182.5	0	277650	27475	18048	8152
2020	265681	37322	28322	0	259819	37895	33611	0	257586	38241.5	35497	0	260167	37084.5	25921.5	8152
2025	249838	47570	33916.5	0	243984	47173.5	40167.5	0	241438	47983	41904.5	0	241929	46389	34855	8152
2030	237518	56432.5	37374.5	0	228963	57101	45261	0	225426	57891.5	48008	0	225916	56242.5	41015	8152
2035	224493	64871	41961	0	214994	66866	49465	0	212672	66767.5	51886	0	212102	65366.5	45715.5	8141.5
2040	214596	74632.5	42096	0	204729	75190.5	51405.5	0	200126	76211.5	54987	0	199172	74507.5	49194.5	8451.5
2045	203814	82829	44682.5	0	196205	83782.5	51337.5	0	189823	84142	57360	0	189932	82506	52214	6673
2050	193384	91564.5	46376.5	0	188620	91541.5	51164	0	180935	92472	57918	0	180055	89834.5	56158	5277.5
2055	185666	98898.5	46760.5	0	179758	99430	52137.5	0	173852	99842.5	57631	0	172408	96811	57961.5	4145
2060	177245	106472	47608	0	172662	106297	52365.5	0	166034	107834	57456	0	165333	103203	58728	4061
StDev
GHG Price ($/tCO2e)	0	0	0	0	20	20	20	20	40	40	40	40	60	60	60	60
TIME	Sheep&Beef	Dairy	Forest	Carbon Forestry	Sheep&Beef	Dairy	Forest	Carbon Forestry	Sheep&Beef	Dairy	Forest	Carbon Forestry	Sheep&Beef	Dairy	Forest	Carbon Forestry
2010	126.168	0	126.168	0	126.168	0	126.168	0	126.168	0	126.168	0	126.168	0	126.168	0
2015	9315	2817.67	9899.66	0	9227.71	2613.87	9751.01	0	10465.3	2600.19	10407.9	0	11553.4	3491.77	6296.43	8473.8
2020	10893.2	4350.66	10405.7	0	12988.8	4140.29	12369.5	0	13042.7	4232.98	12961.2	0	13235.3	4851.62	9657.1	8473.8
2025	12745.9	4927.03	11858.8	0	12777	5165.5	12795.2	0	13175.4	5564.69	13049.2	0	15260.7	5227.87	12211	8473.8
2030	14247.7	5688.3	12825.1	0	14393.2	6570.06	12836.8	0	13416.2	6044.62	13403.5	0	15595.1	5895.93	13374.3	8473.8
2035	14102.5	6511.05	11627.2	0	14622.5	7779.92	11895.9	0	13648.2	6352.71	12805.3	0	16062.6	7168.43	13209.6	8483.27
2040	15167.9	7496.74	11755.3	0	13896.4	7576.65	12212.1	0	12918.4	7391.63	10828.3	0	15275.6	7574.95	13138.9	8556.5
2045	14975.1	8288.09	11301.4	0	15287	8331.18	12711.8	0	11805.1	8605.54	10259	0	16036.9	8678.23	13105.3	7515.56
2050	15123.3	8991.88	11428.9	0	15995.4	8794.46	13004.3	0	12362.7	10594.8	9577.44	0	15291.4	9809.45	11531.3	5899.54
2055	14560.9	9443.27	10919.6	0	16535.2	10059.8	13106	0	12496.1	11324.1	10155.1	0	14613.5	10309.4	11578.2	5713.41
2060	14647.2	9568.88	11403.6	0	15321.7	10158.3	12474	0	13085	11691.6	10211.2	0	13948.9	10777.8	10341.2	5705.01
Low 95% CI
GHG Price ($/tCO2e)	0	0	0	0	20	20	20	20	40	40	40	40	60	60	60	60
TIME	Sheep&Beef	Dairy	Forest	Carbon Forestry	Sheep&Beef	Dairy	Forest	Carbon Forestry	Sheep&Beef	Dairy	Forest	Carbon Forestry	Sheep&Beef	Dairy	Forest	Carbon Forestry
2010	301220	16900	13155	0	301220	16900	13155	0	301220	16900	13155	0	301220	16900	13155	0
2015	277865	26612.9	22475.2	0	277775	26932.9	22333.2	0	276477	27072.6	23117.4	0	275358	26782.2	16798.7	6470.63
2020	263520	36458.7	26257.3	0	257242	37073.5	31156.7	0	254999	37401.6	32925.2	0	257541	36121.8	24005.3	6470.63
2025	247309	46592.4	31563.5	0	241449	46148.6	37628.7	0	238823	46878.9	39315.3	0	238901	45351.7	32432.1	6470.63
2030	234691	55303.8	34829.8	0	226107	55797.4	42713.9	0	222763	56692.1	45348.5	0	222821	55072.6	38361.3	6470.63
2035	221695	63579.1	39653.9	0	212093	65322.3	47104.6	0	209963	65507	49345.2	0	208914	63944.1	43094.4	6458.25
2040	211587	73145	39763.5	0	201972	73687.1	48982.4	0	197563	74744.9	52838.4	0	196141	73004.5	46587.5	6753.72
2045	200842	81184.5	42440.1	0	193172	82129.4	48815.2	0	187481	82434.5	55324.4	0	186750	80784.1	49613.7	5181.76
2050	190383	89780.3	44108.8	0	185446	89796.5	48583.7	0	178482	90369.8	56017.6	0	177021	87888.1	53870	4106.91
2055	182777	97024.8	44593.8	0	176477	97433.9	49537	0	171372	97595.6	55616	0	169508	94765.4	55664.2	3011.35
2060	174339	104573	45345.3	0	169622	104281	49890.4	0	163438	105515	55429.9	0	162565	101064	56676.1	2929.01
High 95% CI
GHG Price ($/tCO2e)	0	0	0	0	20	20	20	20	40	40	40	40	60	60	60	60
TIME	Sheep&Beef	Dairy	Forest	Carbon Forestry	Sheep&Beef	Dairy	Forest	Carbon Forestry	Sheep&Beef	Dairy	Forest	Carbon Forestry	Sheep&Beef	Dairy	Forest	Carbon Forestry
2010	301270	16900	13205	0	301270	16900	13205	0	301270	16900	13205	0	301270	16900	13205	0
2015	281562	27731.1	26403.8	0	281436	27970.1	26202.8	0	280631	28104.4	27247.6	0	279942	28167.8	19297.3	9833.37
2020	267842	38185.3	30386.7	0	262396	38716.5	36065.3	0	260174	39081.4	38068.8	0	262793	38047.2	27837.7	9833.37
2025	252368	48547.6	36269.5	0	246519	48198.4	42706.3	0	244052	49087.1	44493.7	0	244957	47426.3	37277.9	9833.37
2030	240345	57561.2	39919.2	0	231819	58404.6	47808.1	0	228088	59090.9	50667.5	0	229010	57412.4	43668.7	9833.37
2035	227291	66162.9	44268.1	0	217895	68409.7	51825.4	0	215380	68028	54426.8	0	215289	66788.9	48336.6	9824.75
2040	217606	76120	44428.5	0	207486	76693.9	53828.6	0	202690	77678.1	57135.6	0	202202	76010.5	51801.5	10149.3
2045	206785	84473.5	46924.9	0	199238	85435.6	53859.8	0	192165	85849.5	59395.6	0	193114	84227.9	54814.3	8164.24
2050	196385	93348.7	48644.2	0	191793	93286.5	53744.3	0	183388	94574.2	59818.4	0	183089	91780.9	58446	6448.09
2055	188555	100772	48927.2	0	183038	101426	54738	0	176331	102089	59646	0	175307	98856.6	60258.8	5278.65
2060	180151	108371	49870.7	0	175703	108313	54840.6	0	168631	110154	59482.1	0	168101	105342	60779.9	5192.99

## Sheet: Fig5
Figure 5: Enterprise net revenue for $0 to $60/tCO2e GHG price scenarios. Farm net revenue is estimated to increase over time regardless of the GHG price. This is the result of the 2% commodity price increase assumption and increased conversion to Dairy.
Dairy	Mean	Mean	Mean	Mean	StDev	StDev	StDev	StDev	Low 95% CI	Low 95% CI	Low 95% CI	Low 95% CI	High 95% CI	High 95% CI	High 95% CI	High 95% CI
GHG Price ($/tCO2e)	0	20	40	60	0	20	40	60	0	20	40	60	0	20	40	60
2010	30.0911	28.1462	26.2014	24.2566	1.45313	1.35921	1.26529	1.17137	29.8027	27.8765	25.9503	24.0241	30.3794	28.4159	26.4525	24.489
2015	52.1059	48.6989	45.1542	41.8998	6.53592	5.34943	5.35063	6.60915	50.8091	47.6375	44.0925	40.5885	53.4028	49.7603	46.2159	43.2112
2020	81.6567	77.4023	72.3242	66.8083	11.4255	9.197	9.9059	10.2239	79.3897	75.5774	70.3587	64.7797	83.9238	79.2272	74.2897	68.8369
2025	115.737	109.427	104.237	96.2357	15.5325	12.9536	13.4563	13.178	112.655	106.857	101.567	93.621	118.819	111.997	106.907	98.8505
2030	153.924	147.14	141.979	131.09	19.9251	17.9017	16.6016	15.9828	149.971	143.588	138.685	127.918	157.878	150.692	145.273	134.261
2035	197.985	190.978	184.991	172.422	23.3759	22.9641	19.0241	21.4444	193.347	186.422	181.217	168.167	202.624	195.535	188.766	176.677
2040	250.96	240.127	233.519	220.695	28.5218	25.9604	26.7323	25.9319	245.301	234.976	228.215	215.55	256.62	245.278	238.824	225.841
2045	308.72	298.497	287.836	274.514	35.0003	33.0631	33.4058	32.3852	301.775	291.936	281.208	268.088	315.665	305.057	294.464	280.94
2050	374.343	362.556	352.067	334.994	41.2676	38.0888	41.4116	39.0322	366.155	354.998	343.85	327.249	382.531	370.113	360.284	342.739
2055	445.969	436.52	425.805	403.836	47.4682	46.9382	49.9803	47.5211	436.55	427.206	415.888	394.407	455.387	445.833	435.723	413.265
2060	531.09	517.097	508.796	481.469	52.9677	56.3556	57.6386	54.4774	520.58	505.915	497.359	470.66	541.599	528.279	520.233	492.279
Forest (Including Carbon Forestry)	Mean	Mean	Mean	Mean	StDev	StDev	StDev	StDev	Low 95% CI	Low 95% CI	Low 95% CI	Low 95% CI	High 95% CI	High 95% CI	High 95% CI	High 95% CI
GHG Price ($/tCO2e)	0	20	40	60	0	20	40	60	0	20	40	60	0	20	40	60
2010	7.31357	11.2629	15.2122	19.1615	0.975236	1.50186	2.02849	2.55512	7.12006	10.9649	14.8097	18.6546	7.50707	11.5609	15.6147	19.6685
2015	13.8556	21.5819	31.1401	51.3514	5.27228	8.47498	12.8567	23.6853	12.8094	19.9003	28.5891	46.6517	14.9017	23.2635	33.6911	56.051
2020	19.8575	31.0287	44.4111	65.6097	7.68181	11.8815	15.8165	24.8122	18.3333	28.6711	41.2728	60.6864	21.3818	33.3862	47.5494	70.5329
2025	26.2741	39.7584	56.8092	80.5122	8.95398	13.4867	18.3418	25.7006	24.4975	37.0824	53.1698	75.4127	28.0508	42.4345	60.4486	85.6117
2030	32.0076	48.7695	66.6689	92.1571	10.0999	15.2893	19.3722	25.2089	30.0035	45.7358	62.825	87.1551	34.0116	51.8031	70.5127	97.159
2035	38.2933	58.5695	76.3794	103.546	10.64	16.9173	21.2505	25.6574	36.1821	55.2128	72.1629	98.4555	40.4045	61.9263	80.5959	108.637
2040	43.5621	66.5327	85.5168	114.118	12.4151	19.2326	21.2544	25.2486	41.0987	62.7165	81.2995	109.108	46.0255	70.3488	89.7341	119.128
2045	50.0436	72.8542	95.2794	120.656	13.8842	21.1599	22.3021	26.7548	47.2887	68.6556	90.8542	115.347	52.7985	77.0527	99.7046	125.965
2050	57.0317	80.6774	103.815	129.462	14.9882	22.5355	23.6097	27.3219	54.0577	76.2059	99.13	124.041	60.0056	85.1489	108.499	134.883
2055	65.3456	88.127	112.54	137.03	16.8121	24.3165	25.3576	27.8785	62.0097	83.3021	107.508	131.498	68.6814	92.9518	117.571	142.562
2060	73.1371	96.3884	121.028	144.72	18.5197	25.1277	26.8025	28.7744	69.4624	91.4026	115.71	139.01	76.8118	101.374	126.346	150.429
Sheep & Beef	Mean	Mean	Mean	Mean	StDev	StDev	StDev	StDev	Low 95% CI	Low 95% CI	Low 95% CI	Low 95% CI	High 95% CI	High 95% CI	High 95% CI	High 95% CI
GHG Price ($/tCO2e)	0	20	40	60	0	20	40	60	0	20	40	60	0	20	40	60
2010	114.455	96.7959	79.1372	61.4785	3.63463	3.07386	2.51309	1.95232	113.733	96.186	78.6385	61.0911	115.176	97.4058	79.6358	61.8659
2015	106.598	90.2306	73.1733	56.4577	4.8126	3.82446	3.71878	2.71279	105.643	89.4717	72.4354	55.9194	107.553	90.9894	73.9112	56.9959
2020	110.606	94.4181	78.0158	62.7212	6.1471	5.17519	4.5895	3.31993	109.386	93.3912	77.1052	62.0624	111.825	95.4449	78.9265	63.3799
2025	114.723	99.3649	83.1819	68.6099	6.96643	5.63236	5.36388	4.02785	113.341	98.2473	82.1176	67.8107	116.105	100.482	84.2462	69.4091
2030	119.846	103.998	88.6931	74.9317	8.25907	7.16653	6.15035	4.4833	118.207	102.576	87.4727	74.0421	121.484	105.42	89.9135	75.8213
2035	124.668	108.727	94.3512	80.833	9.00674	8.17619	6.68168	5.47675	122.881	107.104	93.0255	79.7463	126.455	110.349	95.677	81.9197
2040	130.438	114.537	100.421	86.7751	10.2477	9.39056	7.56178	6.23096	128.405	112.674	98.9207	85.5388	132.472	116.401	101.922	88.0115
2045	136.625	121.06	106.511	94.0266	11.1782	10.9724	8.25255	7.19043	134.407	118.882	104.874	92.5998	138.843	123.237	108.149	95.4533
2050	142.509	127.61	112.989	101.097	12.4857	12.5195	9.80693	8.15917	140.031	125.126	111.043	99.478	144.986	130.094	114.935	102.716
2055	148.945	134.441	120.042	108.733	13.4641	14.4335	11.0601	9.29274	146.274	131.577	117.847	106.889	151.617	137.305	122.236	110.577
2060	155.544	142.016	126.945	116.878	14.591	16.1658	12.2833	10.8851	152.649	138.808	124.508	114.718	158.439	145.224	129.383	119.038
Catchment Total	Mean	Mean	Mean	Mean	StDev	StDev	StDev	StDev	Low 95% CI	Low 95% CI	Low 95% CI	Low 95% CI	High 95% CI	High 95% CI	High 95% CI	High 95% CI
GHG Price ($/tCO2e)	0	20	40	60	0	20	40	60	0	20	40	60	0	20	40	60
2010	151.859	136.205	120.551	104.897	3.80498	3.48589	3.31284	3.30882	151.104	135.513	119.893	104.24	152.614	136.897	121.208	105.553
2015	172.56	160.511	149.468	149.709	6.3678	7.41514	11.3855	22.0898	171.296	159.04	147.208	145.326	173.823	161.983	151.727	154.092
2020	212.12	202.849	194.751	195.139	10.4214	11.7863	15.2305	24.2672	210.052	200.51	191.729	190.324	214.188	205.188	197.773	199.954
2025	256.734	248.55	244.228	245.358	14.2449	14.9037	18.8885	26.312	253.907	245.593	240.48	240.137	259.56	251.508	247.976	250.579
2030	305.777	299.908	297.341	298.178	18.3132	19.8664	20.3467	27.6098	302.144	295.966	293.304	292.7	309.411	303.85	301.378	303.657
2035	360.946	358.274	355.722	356.802	21.8178	23.8796	23.7569	31.3517	356.617	353.536	351.008	350.581	365.276	363.013	360.436	363.022
2040	424.961	421.197	419.457	421.589	26.6629	27.2007	29.0966	34.2371	419.67	415.8	413.684	414.795	430.251	426.594	425.231	428.382
2045	495.389	492.41	489.627	489.197	32.6952	32.8147	33.1511	37.8305	488.901	485.899	483.049	481.69	501.876	498.922	496.204	496.703
2050	573.884	570.843	568.87	565.553	38.1095	36.9894	40.4005	42.402	566.322	563.504	560.854	557.14	581.445	578.183	576.887	573.967
2055	660.26	659.088	658.387	649.6	43.4439	44.0422	47.3133	48.7812	651.639	650.349	648.999	639.92	668.88	667.826	667.775	659.279
2060	759.771	755.501	756.77	743.067	48.4289	51.535	54.4349	53.5987	750.161	745.276	745.969	732.432	769.38	765.727	767.571	753.702

## Sheet: Fig6
Figure 6: Change in GHG emissions by enterprise for $0 to $60/tCO2e GHG price scenarios.
Mean GHG (t)
GHG Price ($/tCO2e)	0	0	0	0	0	20	20	20	20	20	40	40	40	40	40	60	60	60	60	60
Year	Forest	Carbon Forestry	Sheep&Beef	Dairy	NetGHG	Forest	Carbon Forestry	Sheep&Beef	Dairy	NetGHG	Forest	Carbon Forestry	Sheep&Beef	Dairy	NetGHG	Forest	Carbon Forestry	Sheep&Beef	Dairy	NetGHG
2010	-197466	0	882936	97241.7	782711	-197466	0	882936	97241.7	782711	-197466	0	882936	97241.7	782711	-197466	0	882936	97241.7	782711
2015	-361139	0	821258	168022	628141	-361878	0	822348	166856	627325	-386362	0	815201	164326	593165	-287881	-243063	806657	165464	441177
2020	-492746	0	769147	233244	509644	-474223	0	768083	235505	529366	-535078	0	753210	232918	451050	-400324	-243063	752224	229599	338436
2025	-577392	0	724222	294684	441513	-559570	0	722269	298678	461377	-646578	0	702693	296750	352865	-523752	-243063	701239	291607	226032
2030	-642010	0	684196	355129	397316	-648143	0	679383	355677	386918	-732853	0	656387	363138	286673	-603353	-237935	657014	353245	168971
2035	-702056	0	644720	408937	351601	-751394	0	635043	412392	296040	-784321	0	616339	423302	255320	-658456	-227817	617160	409442	140329
2040	-726770	0	611571	469116	353917	-785889	0	600992	468869	283971	-828098	0	581601	477045	230547	-721822	-198746	577800	466414	123646
2045	-750380	0	580202	522132	351954	-807653	0	569541	524236	286124	-874102	0	548441	523349	197689	-771527	-166559	546161	516379	124454
2050	-771023	0	552255	569060	350292	-832855	0	539263	575606	282014	-892357	0	519701	572670	200014	-835756	-123227	514450	565521	120989
2055	-814984	0	520562	616991	322570	-850012	0	511905	624331	286223	-910057	0	495007	621003	205953	-857718	-111412	487075	612360	130305
2060	-824205	0	494926	665895	336616	-867642	0	487896	664762	285015	-912760	0	467997	670414	225651	-871807	-91506.6	463908	653787	154382
StDev GHG (t)
GHG Price ($/tCO2e)	0	0	0	0	0	20	20	20	20	20	40	40	40	40	40	60	60	60	60	60
Year	Forest	Carbon Forestry	Sheep&Beef	Dairy	NetGHG	Forest	Carbon Forestry	Sheep&Beef	Dairy	NetGHG	Forest	Carbon Forestry	Sheep&Beef	Dairy	NetGHG	Forest	Carbon Forestry	Sheep&Beef	Dairy	NetGHG
2010	26465.4	0	28181.3	4719.8	38106	26465.4	0	28181.3	4719.8	38106	26465.4	0	28181.3	4719.8	38106	26465.4	0	28181.3	4719.8	38106
2015	150344	0	38102.2	21191.3	178658	138651	0	36039.6	19969.3	164713	168200	0	44382	19936.9	201240	131014	232568	41100.1	25778.1	298754
2020	213552	0	46651.5	32722	249920	178014	0	41699.4	31754.8	209598	195031	0	49346.8	31473.3	238850	168227	232568	37142.4	36996.2	280349
2025	215794	0	44382.4	39763.1	251559	186422	0	37872.4	33305.6	215851	236007	0	50508.9	35810.7	281363	183705	232568	43226.4	41716.6	291453
2030	206081	0	47150.8	48090.3	241778	193605	0	42481	44243.9	223589	240649	0	52640.6	41906.7	288655	196393	233390	41552.7	44428.1	262676
2035	192897	0	44761	47980.6	222755	227207	0	48145.1	49466.2	258993	232509	0	46519.8	42002.5	274254	190337	221022	42672.7	46798.1	249645
2040	196844	0	47751.6	53329	228484	232043	0	45550.5	46506.8	266770	218088	0	45548.5	53128.8	260230	208409	192938	47415.5	50758.7	255060
2045	200741	0	45282.1	54924.6	232365	244639	0	50318.7	52334.4	280215	218993	0	42496.6	58130.8	260629	206919	174349	47382.8	56138	266827
2050	187243	0	45346	53695.9	217984	235531	0	51249.5	55114	271954	216550	0	45303.9	63613.8	259342	199621	147279	46111.8	62744.8	255051
2055	192232	0	42071.8	53589.1	223311	242357	0	55742.1	59303.3	277215	217604	0	45199.4	66988	263478	196443	149078	45938	66978.7	249765
2060	199781	0	44453.4	60554.6	232026	227261	0	54615.7	62143.2	264318	212401	0	43854.2	66641.8	252127	181171	144679	44123.1	67170.7	241063
Low 95% CI
GHG Price ($/tCO2e)	0	0	0	0	0	20	20	20	20	20	40	40	40	40	40	60	60	60	60	60
Year	Forest	Carbon Forestry	Sheep&Beef	Dairy	NetGHG	Forest	Carbon Forestry	Sheep&Beef	Dairy	NetGHG	Forest	Carbon Forestry	Sheep&Beef	Dairy	NetGHG	Forest	Carbon Forestry	Sheep&Beef	Dairy	NetGHG
2010	-202718	0	877344	96305.2	775150	-202718	0	877344	96305.2	775150	-202718	0	877344	96305.2	775150	-202718	0	877344	96305.2	775150
2015	-390970	0	813697	163817	592692	-389389	0	815197	162893	594643	-419737	0	806395	160370	553235	-313877	-289209	798502	160349	381899
2020	-535119	0	759890	226751	460055	-509545	0	759809	229205	487777	-573776	0	743419	226673	403658	-433704	-289209	744854	222258	282809
2025	-620210	0	715415	286794	391599	-596559	0	714754	292069	418548	-693407	0	692671	289645	297037	-560203	-289209	692662	283330	168202
2030	-682900	0	674841	345587	349342	-686558	0	670954	346899	342553	-780603	0	645943	354823	229398	-642322	-284244	648769	344429	116850
2035	-740331	0	635839	399416	307402	-796477	0	625490	402577	244650	-830456	0	607109	414968	200902	-696223	-271672	608693	400157	90794.5
2040	-765828	0	602096	458534	308581	-831931	0	591954	459641	231039	-871371	0	572563	466503	178913	-763174	-237029	568392	456342	73036.8
2045	-790211	0	571218	511234	305848	-856194	0	559557	513852	230524	-917554	0	540009	511815	145975	-812584	-201154	536760	505240	71509.8
2050	-808176	0	543257	558406	307040	-879589	0	529094	564670	228053	-935325	0	510712	560048	148555	-875365	-152450	505301	553071	70381.7
2055	-853126	0	512214	606358	278260	-898100	0	500844	612564	231218	-953234	0	486038	607711	153673	-896697	-140992	477960	599070	80746.3
2060	-863845	0	486106	653879	290578	-912735	0	477059	652431	232569	-954904	0	459296	657191	175624	-907755	-120214	455154	640459	106550
High 95% CI
GHG Price ($/tCO2e)	0	0	0	0	0	20	20	20	20	20	40	40	40	40	40	60	60	60	60	60
Year	Forest	Carbon Forestry	Sheep&Beef	Dairy	NetGHG	Forest	Carbon Forestry	Sheep&Beef	Dairy	NetGHG	Forest	Carbon Forestry	Sheep&Beef	Dairy	NetGHG	Forest	Carbon Forestry	Sheep&Beef	Dairy	NetGHG
2010	-192215	0	888527	98178.2	790272	-192215	0	888527	98178.2	790272	-192215	0	888527	98178.2	790272	-192215	0	888527	98178.2	790272
2015	-331308	0	828818	172227	663590	-334367	0	829499	170818	660008	-352988	0	824007	168282	633095	-261885	-196916	814812	170579	500456
2020	-450373	0	778403	239736	559233	-438902	0	776357	241806	570954	-496380	0	763001	239163	498443	-366944	-196916	759594	236940	394063
2025	-534574	0	733028	302574	491428	-522580	0	729783	305286	504206	-599750	0	712715	303856	408693	-487301	-196916	709816	299885	283862
2030	-601119	0	693552	364671	445290	-609728	0	687812	364456	431282	-685103	0	666832	371453	343948	-564385	-191625	665259	362060	221091
2035	-663781	0	653602	418457	395800	-706312	0	644595	422207	347429	-738187	0	625570	431636	309738	-620690	-183962	625627	418728	189864
2040	-687712	0	621046	479697	399253	-739847	0	610030	478096	336904	-784825	0	590638	487586	282182	-680470	-160463	587208	476485	174255
2045	-710549	0	589187	533030	398060	-759111	0	579525	534620	341724	-830649	0	556873	534884	249403	-730470	-131965	555563	527518	177397
2050	-733871	0	561252	579715	393545	-786121	0	549432	586541	335975	-849389	0	528690	585292	251473	-796147	-94003.5	523600	577971	171596
2055	-776841	0	528910	627625	366879	-801923	0	522965	636098	341228	-866880	0	503975	634295	258232	-818740	-81832.3	496190	625650	179863
2060	-784564	0	503747	677910	382655	-822549	0	498732	677092	337461	-870615	0	476699	683637	275679	-835859	-62799.4	472663	667115	202214

## Sheet: Fig7
Figure 7: Relative change from the $0/tCO2e baseline in gross (top) and net (bottom) GHG emissions.
Mean GHG (t)
GHG Price ($/tCO2e)	0	0	20	20	40	40	60	60
Year	Gross	Net	Gross	Net	Gross	Net	Gross	Net
2010	980177	782711	980177	782711	980177	782711	980177	782711
2015	990713	616613	991298	612914	983978	579755	978800	456743
2020	1.01279e+06	527192	1.00863e+06	499065	997607	448594	993364	340987
2025	1.0343e+06	452350	1.02792e+06	417640	1.01579e+06	348605	1.0055e+06	228319
2030	1.05862e+06	416515	1.04669e+06	348472	1.03927e+06	297258	1.02525e+06	167109
2035	1.07964e+06	383862	1.06606e+06	285523	1.06103e+06	257353	1.04317e+06	120733
2040	1.10957e+06	392691	1.08887e+06	265111	1.08307e+06	234409	1.06372e+06	95416.8
2045	1.13432e+06	388436	1.11759e+06	281073	1.1016e+06	211912	1.08834e+06	117958
2050	1.15639e+06	386458	1.14066e+06	283064	1.12551e+06	215445	1.10886e+06	121484
2055	1.17496e+06	375972	1.16508e+06	299272	1.15151e+06	227423	1.13067e+06	142767
2060	1.19823e+06	388265	1.18597e+06	312067	1.1743e+06	245433	1.15212e+06	169300
StDev GHG (t)
GHG Price ($/tCO2e)	0	0	20	20	40	40	60	60
Year	Gross	Net	Gross	Net	Gross	Net	Gross	Net
2010	27606.3	37913	27606.3	37913	27606.3	37913	27606.3	37913
2015	38298.6	169433	38026.8	175667	42104.5	197458	42612.9	268970
2020	46041.7	222098	45371.4	227964	51929.2	231998	45943.4	277207
2025	50440.8	233924	48186.5	239827	55015.8	252287	47057.2	280350
2030	53077	238543	49983.5	250876	55917.1	254217	46742.9	264619
2035	54887.7	228051	53562.4	257691	54375.1	257625	48382.7	257803
2040	56844.7	238866	56449.1	272532	57834.7	244098	51953.2	245473
2045	61092.2	242420	58787.2	278657	61817.5	244158	59961.9	257432
2050	63728.7	239247	61687.2	276981	65283.9	242567	63508.8	247867
2055	66552.1	245525	66766	279284	69517.8	247112	66812.7	242758
2060	64320	241565	69046.8	268943	69786.4	242292	70750.5	245232
Low 95% CI
GHG Price ($/tCO2e)	0	0	20	20	40	40	60	60
Year	Gross	Net	Gross	Net	Gross	Net	Gross	Net
2010	974700	775188	974700	775188	974700	775188	974700	775188
2015	983114	582994	983752	578058	975623	540576	970344	403374
2020	1.00366e+06	483123	999626	453833	987304	402561	984248	285983
2025	1.0243e+06	405935	1.01836e+06	370054	1.00487e+06	298546	996163	172692
2030	1.04809e+06	369184	1.03678e+06	298693	1.02818e+06	246816	1.01598e+06	114603
2035	1.06874e+06	338612	1.05544e+06	234392	1.05025e+06	206236	1.03357e+06	69579.7
2040	1.09829e+06	345295	1.07767e+06	211035	1.07159e+06	185975	1.05341e+06	46710.1
2045	1.1222e+06	340335	1.10592e+06	225782	1.08934e+06	163466	1.07645e+06	66878.3
2050	1.14374e+06	338986	1.12842e+06	228105	1.11255e+06	167315	1.09626e+06	72302.8
2055	1.16176e+06	327255	1.15184e+06	243856	1.13771e+06	178391	1.11741e+06	94599.1
2060	1.18547e+06	340334	1.17227e+06	258703	1.16046e+06	197357	1.13809e+06	120641
High 95% CI
GHG Price ($/tCO2e)	0	0	20	20	40	40	60	60
Year	Gross	Net	Gross	Net	Gross	Net	Gross	Net
2010	985655	790234	985655	790234	985655	790234	985655	790234
2015	998312	650232	998843	647770	992332	618935	987255	510112
2020	1.02193e+06	571260	1.01763e+06	544298	1.00791e+06	494627	1.00248e+06	395990
2025	1.04431e+06	498766	1.03748e+06	465227	1.0267e+06	398664	1.01484e+06	283946
2030	1.06915e+06	463847	1.05661e+06	398251	1.05037e+06	347699	1.03453e+06	219614
2035	1.09053e+06	429112	1.07669e+06	336654	1.07182e+06	308471	1.05277e+06	171886
2040	1.12084e+06	440087	1.10008e+06	319186	1.09455e+06	282843	1.07403e+06	144123
2045	1.14645e+06	436537	1.12925e+06	336364	1.11387e+06	260357	1.10024e+06	169038
2050	1.16903e+06	433929	1.1529e+06	338023	1.13846e+06	263575	1.12147e+06	170666
2055	1.18817e+06	424690	1.17833e+06	354687	1.1653e+06	276455	1.14393e+06	190935
2060	1.211e+06	436197	1.19967e+06	365431	1.18815e+06	293508	1.16616e+06	217960
